# Supplementary material for: Rational Design of TiO2@g-C3N4/CNT Composite Separator for High Performance Lithium-Sulfur Batteries to Promote the Redox Kinetics of Polysulfide
Source: Nanomaterials (Basel). 2023 Dec 5;13(24):3084. doi: 10.3390/nano13243084 (PMC10745898; doi:10.3390/nano13243084)
Supplement: Supplementary file 1 [file nanomaterials-13-03084-s001.zip]

Archive with 1 entries (1 files):
- nanomaterials-2597292-supplementary.pdf
